# Supplementary material for: The Pkn22 Kinase of Nostoc PCC 7120 Is Required for Cell Differentiation via the Phosphorylation of HetR on a Residue Highly Conserved in Genomes of Heterocyst-Forming Cyanobacteria
Source: Front Microbiol. 2020 Jan 21;10:3140. doi: 10.3389/fmicb.2019.03140 (PMC6985446; doi:10.3389/fmicb.2019.03140)
Supplement: Supplementary file 2 [file Table_1.XLSX]

## Sheet: Feuil1
Genome	Access number NCBI	Motif
Synechococcus sp. PCC 8807	ANV89545.1	DRLSE
Synechococcus sp. PCC 7117	ANV86381.1	DRLSE
Synechococcus sp. PCC 73109	AMA08234.1	DRLSE
Synechococcus sp. NKBG042902	WP_030007049.1	DRLSE
Synechococcus sp. PCC 7003	ANV83293.1	DRLSE
Trichodesmium erythraeum	WP_011611549.1	NNLTT
Oscillatoria nigro-viridis	WP_015174114.1	NNLTA
Oscillatoria acuminata	WP_015148088.1	NNLTS
Moorea bouillonii	WP_075900351.1	TSLDL
Moorea producens	WP_071104763.1	TSLDL
Lyngbya sp. PCC 8106	WP_009786835.1	NSLTP
Lyngbya aestuarii	WP_040484332.1	NSLTP
Planktothrix tepida	WP_072720060.1	SSLTS
Planktothrix serta PCC 8927	CUR21786.1	SSLTL
Planktothrix agardhii	WP_042151072.1	SSLTQ
Planktothrix mougeotii	WP_026793693.1	SSLTQ
Planktothix sp. PCC 11201	WP_079680293.1	SSLTQ
Calothrix rhizosoleniae	WP_088243280.1	TSLTS
Richelia intracellularis	WP_008225090.1	TSLTG
Calothrix parietina	WP_015200495.1	TSLTS
Calothrix elsteri	WP_095723072.1	TSLTS
Rivularia sp. PCC 7116	WP_015119705.1	TSLTS
Calothrix parasitica	WP_096655143.1	TSLTS
Fischerella sp. PCC 9431	WP_026722965.1	TSLTS
Fischerella thermalis CCMEE 5328	PMB06982.1	TSLTS
Fischerella sp. PCC 9339	WP_017311371.1	TSLTS
Fischerella sp. PCC 9605	WP_026732380.1	TSLTS
Scytonema millei	WP_069347449.1	TSLTS
Tolypothrix campylonemoides	WP_041037506.1	TSLTS
Scytonema tolypothrichoides	WP_048866876.1	TNLTS
Tolypothrix bouteillei	WP_038079185.1	TSLTS
Scytonema hofmannii	WP_026134288.1	TSLTS
Nostoc carneum	WP_096726560.1	TSLTT
Calothrix sp. PCC 7507	WP_015131714.1	TSLTT
Calothrix brevissima	WP_096642223.1	TSLTT
Tolypothrix sp. NIES-4075	WP_089129268.1	TSLTS
Anabaena sp. PCC 7108	WP_026104344.1	TSLTS
Anabaena cylindrica	WP_015212514.1	TSLTS
cylindrospermum stragnale	WP_015206289.1	TSLTS
Nostoc commune	WP_109010944.1	TSLTS
Nostoc calcicola	WP_073638561.1	TSLTS
Nostoc sp. PCC 7107	WP_015111230.1	TSLTS
Nostoc piscinale	WP_062295448.1	TSLTS
Nodularia spumigena	WP_006197564.1	TSLTS
Nostoc sp. PCC 7524	WP_015140333.1	TSLTS
Nostoc sp. PCC 7120	ACM48252.1	TSLTS
Trichormus variabilis ATCC 29413	AAG24634.2	TSLTS
